# Supplementary material for: Characterization of the Primary Metabolome of Brachystegia boehmii and Colophospermum mopane under Different Fire Regimes in Miombo and Mopane African Woodlands
Source: Front Plant Sci. 2017 Dec 14;8:2130. doi: 10.3389/fpls.2017.02130 (PMC5735074; doi:10.3389/fpls.2017.02130)
Supplement: Supplementary file 1 [file Data_Sheet_1.xlsx]

## Sheet: SM
Supplementary Material
Characterization of the primary metabolome of Brachystegia boehmii and Colophospermum mopane under different fire regimes in Miombo and Mopane African woodlands
Jossias A. Duvane1,2, Tiago F. Jorge2, Ivete Maquia3, Natasha Ribeiro4, Ana I. F. Ribeiro-Barros 2,5, and Carla António 2, *
1Faculty of Sciences, Eduardo Mondlane University, Maputo, Mozambique
2Plant Metabolomics Laboratory, Instituto de Tecnologia Química e Biológica António Xavier, Universidade Nova de Lisboa (ITQB NOVA), Oeiras, Portugal
3Biotechnology Center, Maputo, Mozambique
4Faculty of Agronomy and Forest Engineering, Eduardo Mondlane University, Maputo, Mozambique
5PlantStress&Biodiversity Lab, Linking Landscape, Environment, Agriculture and Food (LEAF), Instituto Superior de Agronomia (ISA), Universidade de Lisboa (ULisboa), Lisboa, Portugal
*Corresponding author: Carla António
Email: antonio@itqb.unl.pt
Phone: +351 21 446 96 34
Fax: +351 21 441 12 77

## Sheet: TableS1- B.boehmi acessions
Table S1-A: Sample sites of B. boehmii accessions. N/F, no fire events.
	Date	Sampling Location	Management Unit	Fire frequency	Geographic coordinates		Weather dates				Fire events
					Latitude	Longitude	Min Temperature (ºC)	Max Temperature (ºC)	Average Temperature (ºC)	Rainfall (mm)	Last date	Frequency
	27-06-2012 to 01-07-2012	Matondovela	R4	High (4-12)	-12.4726	36.2122	14.9	25.6	20.2	3	2011-10-29	4
					-11.9767	36.9624	16.9	27.8	22.3	2	2006-06-10	6
					-11.9783	36.9609	16.9	27.8	22.3	2	2006-06-10	6
					-11.9635	36.9808	16.9	27.7	22.3	2	2010-10-23	8
					-11.959	36.98	16.9	27.8	22.3	2	2010-10-23	11
					-12.0219	37.0338	17.1	28.1	22.6	2	2006-07-17	9
					-12.0715	37.0468	17	28	22.5	2	N/F	0
					-12.0677	37.0495	17.1	28	22.5	2	2006-09-22	12
					-12.2025	36.9407	16.5	27.4	21.9	2	2011-06-09	6
					-12.2038	36.9513	16.6	27.6	22.1	2	2010-09-26	5
	04-07-2012 to 06-07-2012	Metapiri	L3	Low (0-7)	-12.5633	37.2045	16.5	28	22.2	1	N/F	0
					-12.5656	37.2039	16.5	28	22.2	1	N/F	0
					-12.5678	37.2039	16.5	28	22.2	1	N/F	0
					-12.6305	37.0802	16.3	27.8	22	1	N/F	0
					-12.628	37.0842	16.3	27.8	22	1	2007-08-31	4
					-12.6283	37.1091	16.2	27.7	21.9	1	N/F	0
					-12.6238	37.1096	16.3	27.7	22	1	2010-10-20	7
					-12.6365	37.1594	16.3	27.8	22	1	2011-12-08	2
					-12.5222	37.1458	16.3	27.6	21.9	1	2009-08-15	4
					-12.5949	37.204	16.4	27.9	22.1	1	2009-10-20	3
Table S1-B: Average values of weather dates and history of fire events of B. boehmii accessions.
	Date	Sampling Location	Management Unit	Fire frequency	Average values of weather dates				Fire events
					Min Temperature (ºC)	Max Temperature (ºC)	Average Temperature (ºC)	Rainfall (mm)	Last observation
	27-06-2012 to 01-07-2012	Matondovela	R4	High (4-12)	37.08	16.64	27.87	22.22	2011-10-29
	04-07-2012 to 06-07-2012	Metapiri	L3	Low (0-7)	37.15	16.3	27.74	22	2011-12-08

## Sheet: TableS2- C.mopane acessions
Table S2-A: Sample sites of C. mopane accessions. N/F, no fire events.
	Date	Sampling Location	Management Unit	Fire frequency	Geographic coordinates		Weather dates				Fire events
					Latitude	Longitude	Min Temperature (ºC)	Max Temperature (ºC)	Average Temperature (ºC)	Rainfall (mm)	Last date	Frequency
	2014-06-16	Libombo north	S7	High (5-9)	-23.2979	31.7245	9	25.4	17.2	60	2012-10-04	9
					-23.3115	31.7654	9	25.4	17.2	60	2012-10-04	9
					-23.3199	31.7225	8.9	25.4	17.1	60	2006-10-31	6
					-23.3102	31.7111	8.8	25.3	17	60	2006-10-31	5
					-23.3168	31.7397	9	25.6	17.3	60	2006-10-31	5
					-23.3043	31.7471	8.9	25.4	17.1	60	2013-10-15	6
					-23.3273	31.7583	9	25.5	17.2	60	2011-09-13	6
					-23.3427	31.734	8.9	25.5	17.2	60	2011-09-13	6
					-23.3427	31.7713	9	25.6	17.3	60	2011-09-13	8
					-23.3517	31.7509	8.9	25.6	17.2	60	2011-10-11	5
	2014-06-21	Calcrete	S3	High (4-10)	-23.5477	32.0768	9.6	25.9	17.7	80	2006-12-14	7
					-23.5476	32.0937	9.7	25.9	17.8	80	2010-09-03	9
					-23.5593	32.1068	9.7	25.9	17.8	80	N/F	0
					-23.5663	32.0925	9.7	25.9	17.8	80	2013-10-16	5
					-23.5747	32.0811	9.6	25.9	17.7	80	2013-10-11	7
					-23.5818	32.1096	9.7	25.9	17.8	90	N/F	0
					-23.5578	32.1253	9.7	25.9	17.8	80	N/F	0
					-23.5761	32.1256	9.8	26	17.9	80	2013-10-16	4
					-23.6019	32.1096	9.7	25.9	17.8	90	N/F	0
					-23.592	32.081	9.6	25.9	17.7	90	2012-06-12	10
	2014-06-13	Libombo north	S6	Low (3-6)	-23.3907	31.8172	9.2	25.8	17.5	60	2011-09-13	5
					-23.3821	31.8292	9.2	25.8	17.5	60	2006-10-30	5
					-23.3684	31.834	9.2	25.8	17.5	60	N/F	0
					-23.3568	31.8138	9.1	25.7	17.4	60	2004-09-14	6
					-23.3744	31.8155	9.1	25.6	17.3	60	2006-10-29	6
					-23.3748	31.8009	9.2	25.8	17.5	60	2006-10-29	6
					-23.4036	31.7983	9.1	25.8	17.4	60	2006-10-30	3
					-23.3851	31.7833	9	25.7	17.3	60	2006-10-30	5
					-23.4126	31.8185	9.1	25.9	17.5	60	2006-10-30	5
					-23.4135	31.8353	9.1	25.8	17.4	60	N/F	0
	2014-06-11	Calcrete	S2	Low (2-7)	-23.6433	32.1452	9.7	26	17.8	90	2013-08-22	5
					-23.6261	32.1366	9.7	25.9	17.8	90	2013-08-22	3
					-23.6075	32.1367	9.8	26	17.9	90	2004-09-14	6
					-23.6148	32.1524	9.8	26	17.9	90	2013-08-22	6
					-23.6177	32.1752	9.9	26.1	18	90	2013-08-22	6
					-23.6404	32.1737	9.9	26.1	18	90	2013-08-24	3
					-23.6589	32.1667	9.8	26	17.9	90	N/F	0
					-23.6404	32.1597	9.8	26	17.9	90	2013-08-22	2
					-23.6305	32.1866	9.9	26.1	18	90	2011-05-24	3
					-23.6534	32.1809	9.8	26.1	17.9	90	N/F	0
Table S2-B: Average values of weather dates and history of fire events of C. mopane accessions.
	Date	Sampling Location	Management Unit	Fire frequency	Average values of weather dates				Fire events
					Min Temperature (ºC)	Max Temperature (ºC)	Average Temperature (ºC)	Rainfall (mm)	Last observation
	2014-06-16	Libombo north	S7	High (5-9)	8.94	25.47	17.18	60	2012-10-04
	2014-06-21	Calcrete	S3	High (4-10)	9.68	25.91	17.78	83	2013-10-16
	2014-06-13	Libombo north	S6	Low (3-6)	9.13	25.77	17.43	60	2011-09-13
	2014-06-11	Calcrete	S2	Low (2-7)	9.81	26.03	17.91	90	2013-08-22

## Sheet: TableS3-B. boehmii 
Table S3 - GC-TOF-MS primary metabolite profiling of B.boehmii under low fire frequency (L3) and high fire frequency (R4). Relative values are normalized to the internal standard (ribitol) and fresh weight (DW) of the samples. Data are presented as means ± SE of of ten accessions. Values in boldface indicate that the differences are statistically significant by Student’s t-test (p < 0.05). n.d. n…
		B. boehmii
	Metabolites	L3 Low Fire			R4 High Fire
Sugars and sugar alcohols	Fructose	1	±	0.269402	1.37828	±	0.279811
	Fucose	1	±	0.151372	1.17434	±	0.136552
	Galactose	1	±	0.251937	2.20246	±	0.264425
	Glucose	1	±	0.274958	2.10807	±	0.51947
	Rhamnose	1	±	0.0647417	0.875174	±	0.0953425
	Xylose	1	±	0.375152	1.72068	±	0.21647
	Maltose	1	±	0.169695	1.29522	±	0.151492
	Trehalose	1	±	0.118776	0.903439	±	0.113104
	Turanose	1	±	0.205761	1.83784	±	0.335513
	Raffinose	1	±	0.406983	0.947119	±	0.245888
	Erythritol	1	±	0.305662	0.221919	±	0.0235274
	Glycerol	1	±	0.0432571	1.50179	±	0.0539379
	Mannitol	1	±	0.20934	1.1581	±	0.166169
	Myo-Inositol	1	±	0.195001	1.45631	±	0.18845
Amino acids & derivatives	Serine	1	±	0.123597	2.41969	±	0.452275
	Glycine	1	±	0.140668	1.74936	±	0.168206
	Phenylalanine	1	±	0.199702	2.81252	±	0.522334
	Tyramine	1	±	0.134631	1.00761	±	0.228258
	Tyrosine	1	±	0.302697	2.9105	±	0.445921
	Alanine	1	±	0.170857	2.30334	±	0.17191
	Valine	1	±	0.151625	2.48522	±	0.109978
	Glutamate	1	±	0.208015	1.86116	±	0.202092
	GABA	1	±	0.241503	3.01824	±	0.0961017
	Pyroglutamate	1	±	0.0537105	1.1297	±	0.0914915
	Proline	1	±	0.230805	1.82872	±	0.366875
	Ornithine	1	±	0.177378	1.57346	±	0.118382
	Putrescine	1	±	0.0968021	0.806839	±	0.0990275
	Spermine	1	±	0.104391	1.37102	±	0.204461
	Lysine	n.d.	±	n.d.	n.d.	±	n.d.
	Isoleucine	1	±	0.162307	3.86027	±	0.344755
	Threonine	1	±	0.142687	2.09312	±	0.242816
Organic acids	Citrate	1	±	0.0958993	1.27437	±	0.235011
	Succinate	1	±	0.164123	0.850079	±	0.0866541
	Fumarate	1	±	0.120005	0.799825	±	0.105993
	Malate	1	±	0.157192	0.503645	±	0.0863377
	Lactate	1	±	0.149708	1.20245	±	0.0854825
	Gluconate	1	±	0.111003	0.686081	±	0.13668
	Glycerate	1	±	0.164411	1.75949	±	0.189411
	Threonate	1	±	0.117554	1.67574	±	0.111501
	Glycolate	1	±	0.141781	1.02266	±	0.0858893
	Maleic acid	n.d.	±	n.d.	n.d.	±	n.d.

## Sheet: TableS4-C.mopaneS6S7
Table S4 - GC-TOF-MS primary metabolite profiling of C. mopane under low fire frequency (S6) and high fire frequency (S7). Relative values are normalized to the internal standard (ribitol) and fresh weight (DW) of the samples. Data are presented as means ± SE of of ten accessions. Values in boldface indicate that the differences are statistically significant by Student’s t-test (p < 0.05). n.d. n…
		C. mopane
	Metabolites	S6 Low Fire			S7 High Fire
Sugars and sugar alcohols	Fructose	1	±	0.0622066	0.461566	±	0.0724411
	Fucose	1	±	0.081586	0.940201	±	0.0770481
	Galactose	1	±	0.0707014	0.662748	±	0.0383407
	Glucose	1	±	0.0134458	1.01764	±	0.055991
	Rhamnose	1	±	0.103741	0.693279	±	0.0893788
	Xylose	1	±	0.115013	0.843589	±	0.0566084
	Maltose	1	±	0.0163626	0.472482	±	0.0472541
	Trehalose	1	±	0.151776	1.10078	±	0.073981
	Turanose	1	±	0.0801294	0.579324	±	0.0379845
	Raffinose	1	±	0.0797443	0.912563	±	0.119432
	Erythritol	1	±	0.114813	0.695013	±	0.0226862
	Glycerol	1	±	0.025584	0.708734	±	0.0363709
	Mannitol	1	±	0.0571026	0.597559	±	0.0489682
	Myo-Inositol	1	±	0.0299319	0.694376	±	0.0846533
Amino acids & derivatives	Serine	1	±	0.0475437	1.37809	±	0.117654
	Glycine	1	±	0.0771701	1.68812	±	0.0846669
	Phenylalanine	1	±	0.112527	3.20004	±	0.22091
	Tyramine	1	±	0.230614	7.23006	±	1.13913
	Tyrosine	1	±	0.0728282	1.53149	±	0.185894
	Alanine	1	±	0.0578432	1.20242	±	0.0858986
	Valine	1	±	0.0660189	1.43904	±	0.141577
	Glutamate	1	±	0.0743733	1.98846	±	0.285087
	GABA	1	±	0.088336	1.41403	±	0.06998
	Pyroglutamate	1	±	0.0838815	2.19322	±	0.122167
	Proline	1	±	0.082845	1.23584	±	0.133653
	Ornithine	1	±	0.102794	1.18206	±	0.156755
	Putrescine	1	±	0.121289	0.422704	±	0.0372412
	Spermine	1	±	0.0844006	0.60164	±	0.0719174
	Lysine	1	±	0.0675771	1.48468	±	0.201395
	Isoleucine	1	±	0.11457	1.79798	±	0.24949
	Threonine	1	±	0.0632854	1.81939	±	0.101711
Organic acids	Citrate	1	±	0.134845	1.33637	±	0.203088
	Succinate	1	±	0.102248	0.693031	±	0.19498
	Fumarate	1	±	0.0840669	1.41761	±	0.209091
	Malate	1	±	0.0771708	0.543418	±	0.0977118
	Lactate	1	±	0.0583081	1.53067	±	0.254322
	Gluconate	1	±	0.0793653	1.64204	±	0.16008
	Glycerate	1	±	0.0944026	1.02325	±	0.102228
	Threonate	1	±	0.0299744	1.17336	±	0.0841307
	Glycolate	1	±	0.0298114	1.11195	±	0.127752
	Maleic acid	1	±	0.107806	0.909521	±	0.122738

## Sheet: TableS5-C.mopaneS2S3
Table S5 - GC-TOF-MS primary metabolite profiling of C. mopane under low fire frequency (S2) and high fire frequency (S3). Relative values are normalized to the internal standard (ribitol) and fresh weight (DW) of the samples. Data are presented as means ± SE of of ten accessions. Values in boldface indicate that the differences are statistically significant by Student’s t-test (p < 0.05). n.d. n…
		C. mopane
	Metabolites	S2 Low Fire			S3 High Fire
Sugars and sugar alcohols	Fructose	1	±	0.119647	0.761291	±	0.0691239
	Fucose	1	±	0.0841287	0.960108	±	0.219229
	Galactose	1	±	0.0489699	0.611517	±	0.0738819
	Glucose	1	±	0.0679383	0.930361	±	0.0749551
	Rhamnose	1	±	0.0823115	1.29586	±	0.106947
	Xylose	1	±	0.152627	0.665157	±	0.0810227
	Maltose	1	±	0.0750284	1.24027	±	0.0515571
	Trehalose	1	±	0.0556579	0.670767	±	0.0490402
	Turanose	1	±	0.115809	1.11418	±	0.100831
	Raffinose	1	±	0.0787909	0.928494	±	0.0499777
	Erythritol	1	±	0.135811	0.621476	±	0.0601433
	Glycerol	1	±	0.059174	0.547441	±	0.0373722
	Mannitol	1	±	0.0621776	0.96252	±	0.0394441
	Myo-Inositol	1	±	0.0529646	1.2614	±	0.0435206
Amino acids & derivatives	Serine	1	±	0.209483	1.80972	±	0.253631
	Glycine	1	±	0.145301	0.901089	±	0.149953
	Phenylalanine	1	±	0.0511774	2.97776	±	0.296148
	Tyramine	1	±	0.108357	0.9228	±	0.0965252
	Tyrosine	1	±	0.0940268	1.11262	±	0.10471
	Alanine	1	±	0.171986	1.51558	±	0.0405181
	Valine	1	±	0.0667676	0.490522	±	0.0430811
	Glutamate	1	±	0.0951018	0.868138	±	0.0416584
	GABA	1	±	0.13631	0.914913	±	0.0261968
	Pyroglutamate	1	±	0.059463	0.8406	±	0.0527654
	Proline	1	±	0.110934	1.08433	±	0.165529
	Ornithine	1	±	0.228612	1.11934	±	0.238127
	Putrescine	1	±	0.127199	0.767899	±	0.100102
	Spermine	1	±	0.136546	0.946048	±	0.0826096
	Lysine	1	±	0.107448	0.827852	±	0.0840369
	Isoleucine	1	±	0.111292	0.567381	±	0.053551
	Threonine	1	±	0.104755	1.45372	±	0.0484816
Organic acids	Citrate	1	±	0.127832	0.630952	±	0.0524772
	Succinate	1	±	0.13895	1.31671	±	0.0946543
	Fumarate	1	±	0.05583	0.510281	±	0.038947
	Malate	1	±	0.0672384	0.573773	±	0.0490091
	Lactate	1	±	0.153078	1.88023	±	0.253391
	Gluconate	1	±	0.0998476	2.73149	±	0.167823
	Glycerate	1	±	0.070025	0.95103	±	0.0483753
	Threonate	1	±	0.105049	1.31449	±	0.0695549
	Glycolate	1	±	0.0675973	0.974474	±	0.0803106
	Maleic acid	1	±	0.0664523	1.40114	±	0.113224

## Sheet: SF1- B. bohemii metadata
Metabolomics Standards Initiative Compliant Metadata - Brachystegia boehmii
According to:
Lisec, J., Schauer, N., Kopka, J., Willmitzer, L. & Fernie AR. (2006). Gas chromatography mass spectrometry-based metabolite profiling in plants. Nat. Protoc. 1: 387–396.
Fiehn, O. et al. (2007). Minimum reporting standards for plant biology context in metabolomics studies. Metabolomics 3: 195-201.
Sumner, L. W. et al. (2007). Proposed minimum reporting standards for chemical analysis. Metabolomics 3: 211-221.
Fernie, A. R. et al. (2011). Recommendations for Reporting Metabolite Data. Plant Cell 23: 2477-2482.
BioSource
	Species	Brachystegia boehmii
	Genotype	not applicable
	Organ	leaves
	Organ specification	not applicable
	Amount	20 mg (DW) per sample
Growth
	Support	not applicable
	Location	Niassa National Reserve (NNR)
	Plot design	not applicable
	Light Period	not applicable
	Humidity day	not applicable
	Humidity night	not applicable
	Temperature (day)	not applicable
	Temperature (night)	not applicable
	Watering	not applicable
	Nutritional	not applicable
	Date of plant establishment	not applicable
Treatment
	Abiotic Treatment	Fire regimes
	Biotic Treatment	not applicable
	Dose	not applicable
	Duration	not applicable
Harvest
	Date	various dates
	Time
	Growth Stage	not applicable
	Metabolism quenching	quickly frozen in liquid nitrogen (i.e. shock freezing) and stored at -80 °C
	Harvest method	cutting and instant freezing
	Storage	at - 80 °C until processed
Sample Processing, Extraction, and Protocols
	Tissue processing	Fresh-frozen tissue was homogenized with a cooled pestle and mortar filled with liquid nitrogen, and the whole sample was extracted
	Replicate sampling and analyses	7 accessions for each fire regime
	Extraction of Samples: GC-MS	methanol: water: chloroform solution containing 0.2 mg mL-1 ribitol (IS) was used for extracton of polar metabolites for 40 min at 70 °C, 150 μL of the polar fraction was evaporated
	Extract concentration: GC-MS	Dried polar extracts were derivatized with 40 μL of 20 mg/mL of methoxyamine hydrochloride in pyridine followed by TMS derivatization using 70 μL of N-methyl-N-trimethylsilyltrifluoroacetamide and 20 μL of a mixture of fatty acid methyl esters (FAMES)
	Extract clean-up	none
	Extract storage	at - 80 °C
GC-MS instrument
Gas Chromatography	Sample preparation	samples were used as described above
	Auto injector	CTC Combi PAL, CTC Analytics AG, Zwingen, Switzerland
	Chromatography Instrument	6890N Agilent, Böblingen, Germany
	Separation column	VF-5MS column (Varian Inc., 30 m-lenght, 0.25 mm-inner diameter, and 0.25 μm-film thickness)
	Separation parameters	The injection temperature was 230 °C. The initial temperature of the oven (85 °C) increased at a rate of 15 °C min-1 up to a final temperature of 360 °C
Mass Spectrometry
	Instrument	Pegasus III TOF, Leco Instruments, St. Joseph, USA
	Sample Introduction	GC-MS
	Ionization	electron ionization
	Polarity	Positive ionization
	Mass Analyzer	time-of-flight
	Data acquisition	The transfer line to the mass spectrometer and ion source were set to 250 °C. After a solvent delay of 180 sec mass spectra were scanned from m/z 70-600 with the acquisition rate of 20 spectra s-1
Instrument performance and Method Validation
	Instrument calibration	Internal mass calibration was performed using Agilent calibrant (PFTBA)
	Mass Resolution	unit mass
	Mass Accuracy	nominal mass
	Quantification	relative quantification by internal standard and sample fresh weight
	Variation	Based upon the internal standard (IS)
	Sample Replications	1 analytical (same analytical sample preparation) and 7 accessions for each fire regime
	Internal Standard	Ribitol
	Quality Controls	FAMEs mixture was used for quality control of instrument response
	Blanks	multiple blanks and wash analyses were included in the experimental design
Data Preprocessing
	File format	data were exported in a net.cdf format using Agilent MSD ChemStation
	Pre-processing details	Data files were deconvoluted using an automated mass spectral deconvolution and identification system AMDIS (NIST, Gaithersburg, USA)
	Statistics	Data was normalized by dividing each peak intensity by the corresponding internal standard peak intensity, followed by dividing by the fresh weight of each sample. All statistical analsysis was done in Excel
Metabolite Identifications
	unknown compounds	not applicable
	identified compounds	Metabolites were identified by mass spectral matching against the published FAME MDN35 Library, from Golm Metabolome Database (http://gmd.mpimp-gol.mpg.de/download/) by using AMDIS and TagFinder 4.0 software

## Sheet: SF2- C.mopane metadata
Metabolomics Standards Initiative Compliant Metadata - Colophospermum mopane
According to:
Lisec, J., Schauer, N., Kopka, J., Willmitzer, L. & Fernie AR. (2006). Gas chromatography mass spectrometry-based metabolite profiling in plants. Nat. Protoc. 1: 387–396.
Fiehn, O. et al. (2007). Minimum reporting standards for plant biology context in metabolomics studies. Metabolomics 3: 195-201.
Sumner, L. W. et al. (2007). Proposed minimum reporting standards for chemical analysis. Metabolomics 3: 211-221.
Fernie, A. R. et al. (2011). Recommendations for Reporting Metabolite Data. Plant Cell 23: 2477-2482.
BioSource
	Species	Colophospermum mopane
	Genotype	not applicable
	Organ	leaves
	Organ specification	not applicable
	Amount	20 mg (DW) per sample
Growth
	Support	not applicable
	Location	Limpopo National Park (LNP)
	Plot design	not applicable
	Light Period	not applicable
	Humidity day	not applicable
	Humidity night	not applicable
	Temperature (day)	not applicable
	Temperature (night)	not applicable
	Watering	not applicable
	Nutritional	not applicable
	Date of plant establishment	not applicable
Treatment
	Abiotic Treatment	Fire regimes
	Biotic Treatment	not applicable
	Dose	not applicable
	Duration	not applicable
Harvest
	Date	various dates
	Time
	Growth Stage	not applicable
	Metabolism quenching	quickly frozen in liquid nitrogen (i.e. shock freezing) and stored at -80 °C
	Harvest method	cutting and instant freezing
	Storage	at - 80 °C until processed
Sample Processing, Extraction, and Protocols
	Tissue processing	Fresh-frozen tissue was homogenized with a cooled pestle and mortar filled with liquid nitrogen, and the whole sample was extracted
	Replicate sampling and analyses	10 accessions for each fire regime
	Extraction of Samples: GC-MS	methanol: water: chloroform solution containing 0.2 mg mL-1 ribitol (IS) was used for extracton of polar metabolites for 40 min at 70 °C, 150 μL of the polar fraction was evaporated
	Extract concentration: GC-MS	Dried polar extracts were derivatized with 40 μL of 20 mg/mL of methoxyamine hydrochloride in pyridine followed by TMS derivatization using 70 μL of N-methyl-N-trimethylsilyltrifluoroacetamide and 20 μL of a mixture of fatty acid methyl esters (FAMES)
	Extract clean-up	none
	Extract storage	at - 80 °C
GC-MS instrument
Gas Chromatography	Sample preparation	samples were used as described above
	Auto injector	CTC Combi PAL, CTC Analytics AG, Zwingen, Switzerland
	Chromatography Instrument	6890N Agilent, Böblingen, Germany
	Separation column	VF-5MS column (Varian Inc., 30 m-lenght, 0.25 mm-inner diameter, and 0.25 μm-film thickness)
	Separation parameters	The injection temperature was 230 °C. The initial temperature of the oven (85 °C) increased at a rate of 15 °C min-1 up to a final temperature of 360 °C
Mass Spectrometry
	Instrument	Pegasus III TOF, Leco Instruments, St. Joseph, USA
	Sample Introduction	GC-MS
	Ionization	electron ionization
	Polarity	Positive ionization
	Mass Analyzer	time-of-flight
	Data acquisition	The transfer line to the mass spectrometer and ion source were set to 250 °C. After a solvent delay of 180 sec mass spectra were scanned from m/z 70-600 with the acquisition rate of 20 spectra s-1
Instrument performance and Method Validation
	Instrument calibration	Internal mass calibration was performed using Agilent calibrant (PFTBA)
	Mass Resolution	unit mass
	Mass Accuracy	nominal mass
	Quantification	relative quantification by internal standard and sample fresh weight
	Variation	Based upon the internal standard (IS)
	Sample Replications	1 analytical (same analytical sample preparation) and 10 accessions for each fire regime
	Internal Standard	Ribitol
	Quality Controls	FAMEs mixture was used for quality control of instrument response
	Blanks	multiple blanks and wash analyses were included in the experimental design
Data Preprocessing
	File format	data were exported in a net.cdf format using Agilent MSD ChemStation
	Pre-processing details	Data files were deconvoluted using an automated mass spectral deconvolution and identification system AMDIS (NIST, Gaithersburg, USA)
	Statistics	Data was normalized by dividing each peak intensity by the corresponding internal standard peak intensity, followed by dividing by the fresh weight of each sample. All statistical analsysis was done in Excel
Metabolite Identifications
	unknown compounds	not applicable
	identified compounds	Metabolites were identified by mass spectral matching against the published FAME MDN35 Library, from Golm Metabolome Database (http://gmd.mpimp-gol.mpg.de/download/) by using AMDIS and TagFinder 4.0 software

## Sheet: SF3-t-tests_FDR
Suplementary File S3 - Significant differences between salt stress treatments and the control with Student’s t-test using the R-software environment software (R Core Team, 2016) (Supplementary Tables S3-S5). p-values were corrected for multiple comparisons using the Benjamini-Hochberg False Discovery Rate (FDR) correction. The Tukey's HSD (honest significant difference) test was applied to compar…
t-test (FDR correction)
S2-S3		Bold	pajust < 0.05				S6-S7		Bold	pajust < 0.05
Lactate	Glycolate	Alanine	Valine	Glycerol	Isoleucine		Lactate	Glycolate	Alanine	Valine	Glycerol	Isoleucine
0.0446757	0.832401	0.0647243	0.000704738	0.000704738	0.0265932		0.12712	0.495665	0.122564	0.0420329	0.000374788	0.0382243
Glycine	Proline	Glycerate	Serine	Succinate	Threonine		Glycine	Proline	Glycerate	Serine	Succinate	Threonine
0.733693	0.754275	0.716847	0.0701621	0.155699	0.0159952		0.000435675	0.22483	0.870098	0.0382243	0.251774	0.000374788
Fumarate	Maleic.acid	Erythritol	Malate	GABA	Threonate		Fumarate	Maleic.acid	Erythritol	Malate	GABA	Threonate
0.000415941	0.0429283	0.0720457	0.00274515	0.716847	0.0701621		0.143512	0.634841	0.0671556	0.0102682	0.0102682	0.132707
Xylose	Pyroglutamate	Glutamate	Rhamnose	Putrescine	Fucose		Xylose	Pyroglutamate	Glutamate	Rhamnose	Putrescine	Fucose
0.155699	0.133505	0.376632	0.102943	0.292765	0.877378		0.315928	0.000139187	0.0288538	0.0773203	0.00862081	0.634841
Phenylalanine	Ornithine	Fructose	Mannitol	Galactose	Glucose		Phenylalanine	Ornithine	Fructose	Mannitol	Galactose	Glucose
0.00317897	0.780463	0.198206	0.728185	0.00637469	0.667139		0.000139187	0.426367	0.000696073	0.000962679	0.00817941	0.788771
Citrate	Lysine	Gluconate	Tyramine	myo.Inositol	Tyrosine		Citrate	Lysine	Gluconate	Tyramine	myo.Inositol	Tyrosine
0.0701621	0.379529	0.000226815	0.728185	0.011999	0.643236		0.251774	0.0899259	0.0154924	0.00551036	0.0248429	0.0547203
Trehalose	Spermine	Turanose	Maltose	Raffinose			Trehalose	Spermine	Turanose	Maltose	Raffinose
0.00492231	0.780463	0.644661	0.0647243	0.644661			0.626989	0.0104929	0.00549617	0.000139187	0.626989
L3R4		Bold	pajust < 0.05
Lactate	Glycolate	Alanine	Valine	Glycerol	Isoleucine
0.368303	0.895359	0.00398261	0.00165094	0.00165094	0.00344257
Glycine	Proline	Glycerate	Serine	Succinate	Threonine
0.0358321	0.174885	0.0488361	0.0649812	0.481826	0.0302021
Fumarate	Erythritol	Malate	GABA	Threonate	Xylose
0.352953	0.118867	0.0649812	0.00344257	0.0156924	0.249403
Pyroglutamate	Glutamate	Rhamnose	Putrescine	Fucose	Phenylalanine
0.360298	0.0488361	0.391768	0.309491	0.467563	0.0549875
Ornithine	Fructose	Mannitol	Galactose	Glucose	Citrate
0.0649812	0.413862	0.591031	0.0367313	0.179555	0.391768

## Sheet: SF4-PLS-DA validation
Supplementary File S4 - Validaton of the PLS-DA models based on the criterion of lowest classification error rate and using the leave-one-out cross-validation embedded in the R package “mixOmics”. PLS-DA with at least four components (bold face) were the most reliable to produced discrete clustering of the samples within plant specie.
	B.boehmii			C. Mopane
	valresult$error.rate$overall #results	max.dist		valresult$error.rate$overall #results	max.dist
	comp 1	0		comp 1	0.5
	comp 2	0		comp 2	0.275
	comp 3	0.0714286		comp 3	0.05
	comp 4	0.142857		comp 4	0.025
	comp 5	0.142857		comp 5	0.025
	comp 6	0.357143		comp 6	0.075
	comp 7	0.214286		comp 7	0.1
	comp 8	0.357143
	comp 9	0.428571
